# Supplementary material for: Trifluoperazine and Its Analog Suppressed the Tumorigenicity of Non-Small Cell Lung Cancer Cell; Applicability of Antipsychotic Drugs to Lung Cancer Treatment
Source: Biomedicines. 2022 Apr 30;10(5):1046. doi: 10.3390/biomedicines10051046 (PMC9138877; doi:10.3390/biomedicines10051046)
Supplement: Supplementary file 1 [file biomedicines-10-01046-s001.zip]

Archive with 1 entries (1 files):
- biomedicines-1670748-supplementary.pdf
